# Supplementary material for: First detection of Omicron variant BA.4.1 lineage in dogs, Chile
Source: Vet Q. 2024 Jan 4;44(1):1–10. doi: 10.1080/01652176.2023.2298089 (PMC10769545; doi:10.1080/01652176.2023.2298089)
Supplement: Supplemental Material [file TVEQ_A_2298089_SM3590.xlsx]

## Sheet: Supp Table 3
Country	type	target fragment RT-PCR	references	año	extraction method	description of RT-PCR	DOI	titulo
France	Commercial kit	E and RdRP gene	Sailleau et al., 2020	2020	robotic workstation ‘QIAcube’ and the QIAamp Viral RNA kit (Qiagen; reference: 52,906) or robotic method based on magnetic beads (KingFisher with the MagVet Universal Isolation kit)	kit Bio-T kit® Covid-19 and real-time duplex RT-PCR	10.1111/tbed.13659	First detection and genome sequencing of SARS-CoV-2 in an infected cat in France
China	Commercial kit	E and RdRp gene	Sit et al., 2020	2020	NucliSENS easyMag extraction kit (BioMerieux)	TIB Molbiol Lightmix Modular Assays	https://doi.org/10.1038/s41586-020-2334-5	Infection of dogs with SARS-CoV-2
China	Commercial kit	E and RdRp gene	Barrs et al., 2020	2020	-	Molbiol Lightmix; TIB MOLBIOL	10.3201/eid2612.202786	SARS-CoV-2 in Quarantined Domestic Cats from COVID-19 Households or Close Contacts, Hong Kong, China
USA	WHO protocol	E and RdRp gene	Hamer et al., 2020	2020	MagMAX CORE Nucleic Acid Purification Kit	WHO protocol - Corman et al. (2020)	10.3390/v13050938	SARS-CoV-2 Infections and Viral Isolations among Serially Tested Cats and Dogs in Households with Infected Owners in Texas, USA
Italy	CDC protocol	E and N gene	Patterson et al., 2020	2020	-	two real-time RT-PCR assays targeting nucleoprotein and envelope protein genes	https://doi.org/10.1038/s41467-020-20097-0	Evidence of exposure to SARS-CoV-2 in cats and dogs from households in Italy
USA	CDC protocol	N gene	Goryoka et al., 2020	2020	MagMAX-96 Viral RNA Isolation Kit	2019-nCoV N gene sequences (N1 and N2)	https://doi.org/10.3390/v13091813	One Health Investigation of SARS-CoV-2 Infection and Seropositivity among Pets in Households with Confirmed Human COVID-19 Cases—Utah and Wisconsin, 2020
Brasil	Commercial kit and CDC protocol	E, RdP and N gene	Calvet et al., 2021	2021	QIAamp Viral RNA Mini kit (Qiagen), or by Chemagic 360 (Perkin-Elmer)	SARS-CoV-2 detection Molecular E/RP Kit (Biomanguinhos, Rio de Janeiro, Brazil) according to Corman et al. [22] AND RT-PCR of two targets of N gene (CDC,2019)	https://doi.org/10.1371/journal.pone.0250853	Investigation of SARS-CoV-2 infection in dogs and cats of humans diagnosed with COVID-19 in Rio de Janeiro, Brazil
Spain	CDC protocol	N gene	Ruiz-Arrondo et al., 2021	2021	RNA extraction with RNeasy Mini Kit (Qiagen).	2019-nCoV_N1 primers and probe set	https://doi.org/10.1111/tbed.13803	Detection of SARS-CoV-2 in pets living with COVID-19 owners diagnosed during the COVID-19 lockdown in Spain: A case of an asymptomatic cat with SARS-CoV-2 in Europe
Argentina	Commercial kit	E, N, ORF1ab and RdRp gene	Fuentealba et al., 2021	2021	PURO Virus RNA kit (PB-L Productos Bio-Lógicos, Argentina)	DisCoVery SARS-CoV-2 RT-PCR detection kit Cy5 (AP-Biotech, Argentina; Safecare Biotech Hangzhou Co. Ltd., China) and GeneFinder™ COVID-19 Plus RealAmp kit (OSANG Healthcare, South Korea)	10.1016/j.vetmic.2021.109179	First detection and molecular analysis of SARS-CoV-2 from a naturally infected cat from Argentina
Germany-Italy	WHO protocol	E and RdRp gene	Klaus et al., 2021	2021	MagNA Pure LC 2.0 instrument (Roche Diagnostics AG, Rotkreuz, Switzerland) with either the MagNA Pure LC Total Nucleic Acid High Performance Kit or the MagNA Pure LC Total Nucleic Acid Kit (Roche Diagnostics AG) and Qiamp viral RNA mini kit	WHO protocol - Corman et al. (2020)	10.3390/v13081453	SARS-CoV-2 Infection in Dogs and Cats from Southern Germany and Northern Italy during the First Wave of the COVID-19 Pandemic
UK	CDC protocol	N and ORF-1ab gene	Hosie et al., 2021	2021	TRIzol Reagent		https://doi.org/10.1002/vetr.247	Detection of SARS-CoV-2 in respiratory samples from cats in the UK associated with human-to-cat transmission
North Europe, America, Asia	Commercial kit and CDC protocol	N gene	Michael et al., 2021	2021	guanidinium thiocyanate-based reagent (Boom et al. 1990) and isolated using magnetic bead-based nucleic acid extraction on the KingFisher Flex 96 (Thermofisher) automated platform	IDEXX SARS-CoV-2 RealPCR and CDC protocol	https://doi.org/10.1111/jsap.13300	Frequency of respiratory pathogens and SARS-CoV-2 in canine and feline samples submitted for respiratory testing in early 2020
South Korea	WHO protocol	E and RdRp gene	Bae et al., 2021	2021	-	WHO protocol - Corman et al. (2020)	https://doi.org/10.3201/eid2905.221359	Human-to-Animal Transmission of SARS-CoV-2, South Korea, 2021
Italy	Commercial kit	ORF1ab, N and S gene	Cardillo et al., 2022	2022		TaqPath COVID-19 CE-IVD RT-PCR Kit (Thermo Fisher Scientific)	https://doi.org/10.3390/microorganisms10020263	SARS-CoV-2 Serological and Biomolecular Analyses among Companion Animals in Campania Region (2020–2021)
Iran	Commercial kit	N and ORF1ab gene	Mohebali et al., 2022	2022	QIAcube HT system with a QIAamp 96 Virus QIAcube HT Kit	The 2019-nCoV Nucleic Acid Diagnostic kit (Sansure biotech, Changsha, China)	https://doi.org/10.1016/j.virusres.2022.198673	SARS-CoV-2 in domestic cats (Felis catus) in the northwest of Iran: Evidence for SARS-CoV-2 circulating between human and cats
Italy	WHO protocol	N gene	Stranieri et al., 2022	2022	QIAsymphony SP Instrument (Qiagen, Hilden, Germany)	WHO protocol - Corman et al. (2020)	https://doi.org/10.1111/tbed.14200	Absence of SARS-CoV-2 RNA and anti-SARS-CoV-2 antibodies in stray cats
USA	CDC protocol	N and RdRp gene	Meisner et al., 2022	2022	MagMAX-96 Viral RNA Isolation Kit	CDC 2019-Novel Coronavirus real-time RT-PCR [2019-nCoVEUA-01	https://doi.org/10.3201/eid2812.220215	Household Transmission of SARS-CoV-2 from Humans to Pets, Washington and Idaho, USA
Netherlands	WHO protocol	E gene	Kannekens-Jager et al., 2022	2022	-	WHO protocol - Corman et al. (2020)	https://doi.org/10.1111/tbed.14713	SARS-CoV-2 infection in dogs and cats is associated with contact to COVID-19-positive household members
Namibia	Commercial kit	E gene	Molini et al., 2022	2022	High Pure Viral Nucleic Acid Kit	LightMix® SarbecoV E-gene plus EAV (TIB MOLBIOL, Berlin, Germany)	https://doi.org/10.3390/vaccines10122134	SARS-CoV-2 in Namibian Dogs
Bosnia	Commercial kit and WHO protocol	E, N and ORF1ab gene	Goletic et al., 2022	2022	QIAamp viral RNA Minikit (Qiagen, Hilden, Germany) or Nextractor® NX-48 Viral RNA kit (Genolution, South Korea)	XABT Multiple Real-Time PCR Kit for Detection of 2019-nCoV and WHO-protocol (Corman et al, 2020)	10.3389/fgene.2022.839205	The Evidence of SARS-CoV-2 Human-to-Pets Transmission in Household Settings in Bosnia and Herzegovina
Iran	Commercial kit	N and RdRp gene	Akhtardanesh et al., 2023	2023	QIAamp Viral RNA Mini kit	SENMURV Mulristar-2 SARS-COV-2 RT-PCR kit (Stem Cell Technology, Iran; Cat-No. BONCOV-MS2200PB)	https://doi.org/10.1002/vms3.1036	Molecular screening of SARS-CoV-2 in dogs and cats from households with infected owners diagnosed with COVID-19 during Delta and Omicron variant waves in Iran
Switzerland	WHO protocol	E and RdRp gene	Kuhlmeier et al., 2023	2023	MagNA Pure 96 instrument (Roche Diagnostics AG, Rotkreuz, Switzerland) with a MagNA Pure 96 DNA and Viral NA Small Volume Kit (Roche Diagnostics AG), used via the Viral NA Plasma ext lys SV protocol, or a MagNA Pure LC 2.0 instrument with a MagNA Pure LC Total Nucleic Acid High-Performance Kit (Roche Diagnostics AG, Rotkreuz, Switzerland Germany), or the QIAamp Viral RNA Mini Kit (Qiagen, Hilden …	WHO protocol - Corman et al. (2020)	https://doi.org/10.3390/v15030731	A Risk Factor Analysis of SARS-CoV-2 Infection in Animals in COVID-19-Affected Households
Nigeria	Commercial kit	N, ORF1ab and RNase gene	Happi et al., 2023	2023	QIAamp Viral RNA extraction kit	GeneFinder™ COVID-19 Plus RealAmp kit (OSANG Healthcare, Anyang-si, Republic of Korea), the AviMol Dri Kit (AVICENNA, Dubai, United Arab Emirates) and the Allplex™ SARS-CoV-2 plus Variants Assay kit (Seegene, Seoul, Republic of Korea) and AviMol Dri kit protocol produced by Avicenna (Dubai, United Arab Emirates).	https://doi.org/10.3390/v15051187	Detection of SARS-CoV-2 in Terrestrial Animals in Southern Nigeria: Potential Cases of Reverse Zoonosis
Egypt	Commercial kit	N and ORF1ab gene	Hamdy et al., 2023	2023	MagPurix nucleic acid automatic extractor (Labgene Scientific, Switzerland, catalogue number: ZP01001) using the MagPurix® Viral Nucleic Acid Extraction Kit	Transgene multiplex SARS-CoV-2 kit (Transgene Biotech, catalogue number: DV101)	https://doi-org.uchile.idm.oclc.org/10.1002/vms3.1029	SARS-CoV-2 infection of companion animals in Egypt and its risk of spillover
Ecuador	Commercial kit	N and ORF1ab gene	Alberto-Orlando et al., 2023	2023	olumn-based commercial kit from Biomiga Inc. (San Diego, California, USA)	2019-nCoV Nucleic Acid Diagnostic Kit (Sansure Biotech, China)	https://doi.org/10.1016/j.ijid.2022.05.049	SARS-CoV-2 transmission from infected owner to household dogs and cats is associated with food sharing
